# Supplementary material for: Great-tailed Grackles (Quiscalus mexicanus) as a tolerant host of avian malaria parasites
Source: PLoS One. 2022 Aug 23;17(8):e0268161. doi: 10.1371/journal.pone.0268161 (PMC9397854; doi:10.1371/journal.pone.0268161)
Supplement: S1 Table — Date of trap and bird release, bird age/sex, blood sample collection date, and haemosporidian MalAvi lineage and GenBank accession numbers per bird. (XLSX) [file pone.0268161.s002.xlsx]

## Sheet: Sheet1
S1 Table. Sample information. Date of trap and bird release, bird age/sex, blood sample collection date, and haemosporidian MalAvi lineage and GenBank accession numbers per bird.
Lab Code	Age/Sex	Bird Weight (g.)	Trap date	Release date	Trapping location	Blood sample collection date	Positive for Haemosporida	MalAvi	Co-infection	NCBI Code
A1-1	Adult/Female	96	2018-01-25	<<	Chompies	2018-01-25	Yes	LAIRI01 (100%)	No	ON227196		Positives
A1-2		96	>>	2018-04-13	Aviary	2018-04-13	Yes	LAIRI01 (100%)	No	ON227197		Negatives
A2-1	Adult/Female	92	2018-01-31	<<	Chompies	2018-02-06	Yes	SEIAUR01 (100%)	No	ON227219
A2-2		84	>>	2018-04-13	Aviary	2018-04-13	No
A3	Adult/Female	90	2018-03-28	<<	East Athletic Field	2018-03-28	Yes	PHPAT01 (98%) +?	Yes	Mixed
A4	Adult/Female	90	2018-04-17	<<	East Athletic Field	2018-04-17	No
A5	Adult/Female	96	2018-04-17	<<	Chompies	2018-04-17	Yes	MOLATE01 (99%) +?	Yes	Mixed
A6	Adult/Male	176	2018-04-18	<<	Psychology North	2018-04-18	Yes	SEIAUR01 (99%) +?	Yes	ON227220
A7-1	Adult/Male	166	2018-04-18	<<	Psychology North	2018-04-18	Yes	GRW04 (100%) +MOLATE01	Yes	ON227253/ON227246
A7-2			2020-02-27	<<	Skyspace	2020-02-27	No
A7-3			>>	2020-04-26	Aviary	2020-04-26	Yes	MOLATE01 (100%)	No	ON227247
A8	Adult/Female	102	2018-04-24	<<	Chompies	2018-04-24	No
A9-1	Adult/Male	183	2018-04-24	<<	Psychology North	2018-04-24	No
A9-2		171	2019-06-17	<<	Psych North	2019-06-17	Yes	MOLATE01 (100%)	No	ON227248
A10	Adult/Female	90	2018-04-25	<<	Psychology North	2018-04-25	Yes	LAIRI01 (100%)	No	ON227198
A11	Adult/Male	172	2018-05-01	<<	Chompies	2018-05-01	No
A12	Adult/Female	85	2018-05-01	<<	Chompies	2018-05-01	No
A14	Adult/Female	100	2018-05-24	<<	Old Main	2018-05-24	No
A15	Adult/Female	100	2018-05-29	<<	Old Main	2018-05-29	No
A16	Adult/Female	104	2018-05-30	<<	Old Main	2018-05-30	No
A17	Adult/Female	106	2018-06-08	<<	Old Main	2018-06-08	No
A18	Adult/Female	98	2018-06-19	<<	Old Main	2018-06-19	No
A20	Adult/Female	94	2018-08-01	<<	Skyspace	2018-08-01	No
A21	Adult/Male	72.5	2018-09-12	<<	Wilson Hall	2018-09-12	No
A22-1	Adult/Male		2018-09-17	<<	Daley Park	2018-09-17	Yes	LAIRI01 (100%)	No	ON227199
A22-2			>>	2019-01-17	Aviary	2019-01-17		LAIRI01 (100%)	No	ON227200
A23-1	Adult/Female	100	2018-09-18	<<	Matthews Hall	2018-09-18	No
A23-2		96	>>	2018-11-30	Aviary	2018-11-30
A24	Adult/Female	78	2018-09-18	<<	Matthews Hall	2018-09-18	Yes	PHPAT01 (100%)	No	ON227258
A25-1	Adult/Female	93	2018-09-20	<<	Wilson Hall	2018-09-20	Yes	PHPAT01 (100%)	No	ON227259
A25-2			>>	2019-01-18	Aviary	2019-01-18		LAIRI01 (100%)	No	ON227201
A26-1	Adult/Female	100	2018-09-24	<<	Wilson Hall	2018-09-24	No
A26-2		95	>>	2018-10-24	Aviary	2018-10-24	Yes	SEIAUR01 (100%)	No	ON227221
A27	Juvenile/Female	79	2018-09-25	<<	Fulton Center	2018-09-25	Yes	ZEMAC01 (100%)	No	ON227263
A31-1	Adult/Male	155	2018-10-05	<<	Packard	2018-10-05	Yes	SEIAUR01 (100%)	No	ON227222
A31-2			>>	2019-04-04	Aviary	2019-04-04		SEIAUR01 (100%)	No	ON227223
A32	Juvenile/Female	98	2018-10-09	<<	Noble	2018-10-09	No
A33-1	Adult/Female	121	2018-10-10	<<	Lot 27	2018-10-10	Yes	SEIAUR01 (100%)	No	ON227224
A33-2		99	>>	2018-11-05	Aviary	2018-11-05		SEIAUR01 (100%)	No	ON227225
A34	Juvenile/Female	93	2018-10-17	<<	Wilson Hall	2018-10-17	No
A35-1	Adult/Male	161	2018-10-24	<<	Daley Park	2018-10-24	Yes	GRW04 (100%)	No	ON227254
A35-2			>>	2019-04-24	Aviary	2019-04-24		GRW04 (100%)	No	ON227255
A36-1	Adult/Male	155	2018-10-24	<<	Daley Park	2018-10-24	No
A36-2			>>	2019-04-24	Aviary	2019-04-24	Yes	SEIAUR01 (100%)	No	ON227226
A37-1	Adult/Female	92	2018-10-24	<<	Daley Park	2018-10-24	Yes	LAIRI01 (100%)	No	ON227202
A37-2			>>	2019-02-14	Aviary	2019-02-14		LAIRI01 (100%)	No	ON227203
A38	Adult/Female	95	2018-10-29	<<	Noble	2018-10-29	Yes	SEIAUR01 (100%)	No	ON227227
A39	Adult/Female	89	2018-10-29	<<	Noble	2018-10-29	No
A40	Adult/Male	158	2018-10-31	<<	Noble	2018-10-31	No
A41	Adult/Male	176	2018-10-31	<<	Daley Park	2018-10-31	No
A42-1	Adult/Female	90	2018-11-05	<<	Lot 27	2018-11-05	No
A42-2			>>	2019-05-02	Aviary	2019-05-02
A43-2	Adult/Female	97	>>	2019-05-29	Aviary	2019-05-29	Yes	LAIRI01 (100%)	No	ON227204
A44-1	Adult/Male	170	2019-01-18	<<	Light rail station	2019-01-18	Yes	SEIAUR01 (100%)	No	ON227228
A44-2			>>	2019-06-03	Aviary	2019-06-03		SEIAUR01 (100%)	No	ON227229
A45-1	Adult/Male	89	2019-01-28	<<	Chompies	2019-01-28	Yes	LAIRI01 (100%)	No	ON227205
A45-2		96	>>	2019-03-07	Chompies	2019-03-07		LAIRI01 (100%)	No	ON227206
A46	Adult/Female	103	>>	2019-06-03	Aviary	2019-06-03	Yes	LAIRI01 (100%)	No	ON227207
A47	Adult/Male	147	2019-02-26	<<	Light Rail	2019-02-26	Yes	MOLATE01 (98%) +?	Yes	ON227249
A49-1	Adult/Female	86	2019-03-07	<<	Light Rail	2019-03-11	Yes	SEIAUR01 (100%)	No	ON227230
A49-2			>>	2019-05-20	Aviary	2019-05-20		SEIAUR01 (100%)	No	ON227231
A50	Adult/Female	90	2019-03-11	<<	Light Rail	2019-03-11	No
A51	Adult/Female	96	2019-03-21	<<	Light Rail	2019-03-21	No
A52	Adult/Female	103	2019-04-01	<<	Health Services	2019-04-01	No
A53	Adult/Female	99	2019-04-01	<<	Health Services	2019-04-01	Yes	SEIAUR01 (100%)	No	ON227232
A54	Adult/Female	82	2019-04-02	<<	Armstrong Hall	2019-04-02	Yes	SEIAUR01 (100%)	No	ON227233
A55	Adult/Male	190	2019-04-04	<<	Chompies	2019-04-04	No
A56	Adult/Male	155	2019-04-09	<<	Armstrong Hall	2019-04-09	Yes	SEIAUR01 (100%)	No	ON227234
A57	Adult/Female	110	2019-04-09	<<	Armstrong Hall	2019-04-09	No
A58	Adult/Male	98	2019-04-16	<<	Light Rail	2019-04-16	Yes	LAIRI01 (100%)	No	ON227208
A59	Adult/Male	90	2019-04-23	<<	Wilson	2019-04-23	Yes	SEIAUR01 (100%) + PHPAT01 (100%)	Yes	ON227235
A60	Adult/Male	83	2019-05-09	<<	Wilson	2019-05-09	Yes	PHPAT01 (100%)	No	ON227260
A63	Adult/Male	101	18-Sept-2019	<<	Well's Fargo	18-Sept-2019	Yes	LAIRI01 (100%)	No	ON227209
A64-1	Adult/Male	177	18-Sept-2019		Social Sciences Building	18-Sept-2019	No
A64-2			>>	2019-12-22	Aviary	2019-12-22
A65	Adult/Female	82	19-Sept-2019	<<	Well's Fargo	19-Sept-2019	No
A66	Adult/Female	91	19-Sept-2019	<<	Well's Fargo	19-Sept-2019	No
A67	Juvenile/Female	85	29-Sept-2019	<<	SHESC	29-Sept-2019	No
A68-1	Adult/Male	175	29-Sept-2019		Social Sciences Building	29-Sept-2019	Yes	LAIRI01 (100%)	No	ON227210
A68-2			>>	2019-12-23	Aviary	2019-12-23		LAIRI01 (100%)	No	ON227211
A69	Adult/Female	72	2019-10-01	<<	SHESC	2019-10-01	No
A70-1	Juvenile/Male	139	2019-10-01	<<	SHESC	2019-10-01	Yes	SEIAUR01 (100%)	No	ON227236
A71	Juvenile/Female	100	2019-10-02	<<	SkySpace	2019-10-02	No
A72	Adult/Female	98	2019-10-03	<<	SkySpace	2019-10-03	No
A73-1	Adult/Male	143	2019-10-07		Matthews	2019-10-07	No
A73-2			>>	2019-12-16	Aviary	2019-12-16
A74	Adult/Female	86	2019-10-08	<<	Ross Blakely Hall	2019-10-08	Yes	LAIRI01 (100%)	No	ON227212
A75	Adult/Male	144	>>	2020-03-19	Aviary	2020-03-19	Yes	SEIAUR01 (100%)	No	ON227237
A76	Juvenile/Female	98	2019-10-14	<<	USE	2019-10-14	Yes	MOLATE01 (100%)	No	ON227250
A77	Juvenile/Female	100	2019-10-14	<<	USE	2019-10-14	Yes	LAIRI01 (100%)	No	ON227213
A78	Adult/Female	95	2019-10-14	<<	SkySpace	2019-10-14	Yes	MOLATE01 (100%)	No	ON227251
A79	Juvenile/Female	91	2019-10-16	<<	SkySpace	2019-10-16	Yes	PHPAT01 (100%)	No	ON227261
A80	Juvenile/Female	96	2019-10-22	<<	SkySpace	2019-10-22	Yes	LAIRI01 (100%)	No	ON227214
A82-1	Adult/Male	168	2019-11-04		Skyspace	2019-11-04	Yes	GRW04 (99%) + MOLATE01	Yes	ON227256
A82-2		165	>>	2019-12-12	Aviary	2019-12-12
A84	Juvenile/Female	89	2019-11-06	<<	Crepe Club	2019-11-06	Yes	SEIAUR01 (100%)	No	ON227238
A85	Adult/Female	98	2019-11-06	<<	Crepe Club	2019-11-06	Yes	SEIAUR01 (100%)	No	ON227239
A86-1	Juvenile/Male	142	2019-11-13		Wilson	2019-11-13	Yes	SEIAUR01 (100%)	No	ON227240
A86-2			>>	2020-01-07	Aviary	2020-01-07		SEIAUR01 (100%)	No	ON227241
A87-2	Adult/Female	94	>>	2020-01-23	Aviary	2020-01-23	Yes	Bad sequence (multiple peaks)	Yes	Mixed
A87-1			2019-11-18		Armstrong Hall	2019-11-18		SEIAUR01 (100%) + PHPAT01	Yes	Mixed
A88-1	Adult/Male	157	>>	2020-04-29	Aviary	2020-04-29	Yes	SEIAUR01 (100%) + PHPAT01	No	ON227242
A88-2			2019-11-21		Light Rail	2019-11-21		SEIAUR01 (100%)	No	ON227243
A89-2	Adult/Male	165	2019-12-17		Wrigley Hall	2019-12-17	No
A89-1			>>	2020-03-19	Aviary	2020-03-19
A90-2	Adult/Male	174	2019-12-18		Light Rail	2019-12-18	No
A90-1			>>	2020-05-14	Aviary	2020-05-14
A91	Adult/Female	87	>>	2020-02-27	Aviary	2020-02-27	Yes	PHPAT01 (100%)	No	ON227262
A92-1	Adult/Female	103	2020-01-06		Light Rail	2020-01-06	Yes	SEIAUR01 (100%)	No	ON227244
A92-2		95	>>	2020-02-10	Aviary	2020-02-10
A93-1	Adult/Female	91	2020-01-08		Social Sciences Building	2020-01-08	Yes	LAIRI01 (100%)	No	ON227215
A93-2		96	>>	2020-02-16	Aviary	2020-02-16		LAIRI01 (100%) + SEIAUR01	Yes	ON227216/ON227245
A94-1	Adult/Male	173	2020-01-23		Skyspace	2020-01-23	Yes	LAIRI01 (100%)	No	ON227217
A94-2		165	>>	2020-02-19	Aviary	2020-02-19		LAIRI01 (100%)	No	ON227218
A96-2	Adult/Male	172	>>	2020-05-13	Aviary	2020-05-13	Yes	MOLATE01 (100%)	No	ON227252
A97-1	Adult/Female	90	2020-02-19		Skyspace	2020-02-19	Yes	GRW04 (100%)	No	ON227257
A97-2			>>	2020-04-06	Aviary	2020-04-06
A98-1	Adult/Male	162	2020-02-27	<<	Skyspace	2020-02-27	Yes	SIAMEX01 (100%)	No	ON227264
A98-2			>>	2020-04-19	Aviary	2020-04-19		SIAMEX01 (100%)	No	ON227265
