# Supplementary material for: Great-tailed Grackles (Quiscalus mexicanus) as a tolerant host of avian malaria parasites
Source: PLoS One. 2022 Aug 23;17(8):e0268161. doi: 10.1371/journal.pone.0268161 (PMC9397854; doi:10.1371/journal.pone.0268161)
Supplement: S3 Table — Bird species of the Icteridae family infected with the lineages found in this study are highlighted in blue and bird species from Arizona in yellow. The distribution and frequency of P. relictum can be found in [40]. (XLSX) [file pone.0268161.s004.xlsx]

## Sheet: SEIAUR01
Table S3A. Avian species where SEIAUR01 lineage has been reported in GenBank (Benson 2012) and/or MalAvi (Bensch et al. 2009) databases. References available at MalAvi. Bird species of the Icteridae family infected with the lineages found in this study are highlight in blue and bird species from Arizona in yellow.
	Lineage Name	Avian Order	Avian Family	Avian Species	Continent	Country	Locality	Reference (at MalAvi)
1	SEIAUR01	Anseriformes	Anatidae	Somateria spp	North America	United States	New York	Spottiswoode et al 2020
2	SEIAUR01	Charadriiformes	Laridae	Larosterna inca	North America	United States	New York	Spottiswoode et al 2020
3	SEIAUR01	Passeriformes	Troglodytidae	Salpinctes obsoletus	North America	United States	New Mexico	Barrow et al unpubl
4	SEIAUR01	Passeriformes	Troglodytidae	Thryomanes bewickii	North America	United States	Unknown	Beadell et al 2006
5	SEIAUR01	Passeriformes	Corvidae	Aphelocoma californica	North America	United States	Unknown	Martinsen et al 2007
6	SEIAUR01	Passeriformes	Corvidae	Cyanocorax yncas	North America	United States	Texas	Ferrell et al 2007
7	SEIAUR01	Passeriformes	Passerellidae	Ammodramus henslowii	North America	United States	Nebraska	Levin et al 2016
8	SEIAUR01	Passeriformes	Cardinalidae	Cardinalis cardinalis	North America	United States	Unknown	Beadell et al 2006
9	SEIAUR01	Passeriformes	Cardinalidae	Cardinalis cardinalis	North America	United States	Michigan	Smith et al 2018
10	SEIAUR01	Passeriformes	Cardinalidae	Cardinalis cardinalis	North America	United States	Texas	DeBrock et al 2021
11	SEIAUR01	Passeriformes	Fringillidae	Carpodacus mexicanus	North America	United States	Unknown	Beadell et al 2006
12	SEIAUR01	Passeriformes	Fringillidae	Carpodacus mexicanus	North America	United States	New York	Kimura et al 2006
13	SEIAUR01	Passeriformes	Fringillidae	Carpodacus mexicanus	North America	United States	Georgia	Kimura et al 2006
14	SEIAUR01	Passeriformes	Passerellidae	Melospiza georgiana	North America	United States	Unknown	Beadell et al 2006
15	SEIAUR01	Passeriformes	Passerellidae	Melospiza melodia	North America	United States	California	Walther et al 2016a
16	SEIAUR01	Passeriformes	Passerellidae	Melospiza melodia	North America	United States	Michigan	Smith et al 2018
17	SEIAUR01	Passeriformes	Cardinalidae	Pheucticus melanocephalus	North America	United States	California	Walther et al 2016a
18	SEIAUR01	Passeriformes	Passerellidae	Pipilo maculatus	North America	United States	California	Walther et al 2016a
19	SEIAUR01	Passeriformes	Passerellidae	Pipilo maculatus	North America	United States	New Mexico	Barrow et al unpubl
20	SEIAUR01	Passeriformes	Fringillidae	Serinus canaria	Unknown	Unknown Count	Unknown	Wiersch et al 2005
21	SEIAUR01	Passeriformes	Cardinalidae	Spiza americana	North America	United States	Nebraska	Levin et al 2016
22	SEIAUR01	Passeriformes	Passerellidae	Spizella passerina	North America	United States	Unknown	Martinsen et al 2007
23	SEIAUR01	Passeriformes	Passerellidae	Spizella passerina	North America	United States	New Mexico	Barrow et al unpubl
24	SEIAUR01	Passeriformes	Passerellidae	Zonotrichia albicollis	North America	United States	Unknown	Martinsen et al 2007
25	SEIAUR01	Passeriformes	Passerellidae	Zonotrichia leucophrys	North America	United States	California	Walther et al 2016a
26	SEIAUR01	Passeriformes	Hirundinidae	Tachycineta bicolor	North America	Canada	Quebec	Turcotte et al 2018
27	SEIAUR01	Passeriformes	Hirundinidae	Tachycineta bicolor	North America	Canada	Quebec	Turcotte et al 2018
28	SEIAUR01	Passeriformes	Hirundinidae	Tachycineta bicolor	North America	United States	Unknown	Beadell et al 2006
29	SEIAUR01	Passeriformes	Icteridae	Agelaius phoeniceus	North America	United States	California	Walther et al 2016a
30	SEIAUR01	Passeriformes	Icteridae	Agelaius phoeniceus	North America	United States	Michigan	Smith et al 2018
31	SEIAUR01	Passeriformes	Icteridae	Dolichonyx oryzivorus	North America	United States	Vermont	Levin et al 2013
32	SEIAUR01	Passeriformes	Icteridae	Dolichonyx oryzivorus	North America	United States	Oregon	Levin et al 2013
33	SEIAUR01	Passeriformes	Icteridae	Molothrus ater	North America	United States	Nebraska	Levin et al 2016
34	SEIAUR01	Passeriformes	Icteridae	Molothrus ater	North America	United States	California	Walther et al 2016a
35	SEIAUR01	Passeriformes	Paridae	Poecile atricapillus	North America	United States	Pennsylvania	Rice et al 2021
36	SEIAUR01	Passeriformes	Parulidae	Seiurus aurocapilla	North America	United States	Texas	DeBrock et al 2021
37	SEIAUR01	Passeriformes	Parulidae	Setophaga coronata	North America	Canada	Alberta	Cozzarolo et al 2018
38	SEIAUR01	Passeriformes	Parulidae	Setophaga coronata	North America	Canada	Alberta	Cozzarolo et al 2018
39	SEIAUR01	Passeriformes	Parulidae	Setophaga coronata	North America	Canada	Alberta	Cozzarolo et al 2018
40	SEIAUR01	Passeriformes	Parulidae	Setophaga coronata	North America	Canada	Alberta	Cozzarolo et al 2018
41	SEIAUR01	Passeriformes	Parulidae	Setophaga coronata	North America	United States	Unknown	Martinsen et al 2007
42	SEIAUR01	Passeriformes	Parulidae	Setophaga coronata	North America	United States	Alaska	Loiseau et al 2012a
43	SEIAUR01	Passeriformes	Parulidae	Setophaga coronata	North America	United States	New Mexico	Williamson et al 2019
44	SEIAUR01	Passeriformes	Parulidae	Seiurus aurocapilla	North America	Bermuda	Bermuda	Beadell et al 2006
45	SEIAUR01	Passeriformes	Parulidae	Setophaga citrina	North America	United States	Texas	DeBrock et al 2021
46	SEIAUR01	Passeriformes	Passeridae	Passer domesticus	North America	Mexico	Mexico City	Marzal et al 2011
47	SEIAUR01	Passeriformes	Passeridae	Passer domesticus	North America	United States	Unknown	Beadell et al 2006
48	SEIAUR01	Passeriformes	Passeridae	Passer domesticus	North America	United States	Arizona	Marzal et al 2011
49	SEIAUR01	Passeriformes	Passeridae	Passer domesticus	North America	United States	Colorado	Marzal et al 2011
50	SEIAUR01	Passeriformes	Passeridae	Passer domesticus	North America	United States	Kentucky	Marzal et al 2011
51	SEIAUR01	Passeriformes	Passeridae	Passer domesticus	North America	United States	Missouri	Marzal et al 2011
52	SEIAUR01	Passeriformes	Passeridae	Passer domesticus	North America	United States	Michigan	Marzal et al 2011
53	SEIAUR01	Passeriformes	Passeridae	Passer domesticus	North America	United States	Florida	Marzal et al 2011
54	SEIAUR01	Passeriformes	Passeridae	Passer montanus	North America	United States	Missouri	Beadell et al 2006
55	SEIAUR01	Passeriformes	Turdidae	Catharus minimus	South America	Colombia	Darien	Pulgarin-R et al 2019
56	SEIAUR01	Passeriformes	Turdidae	Turdus migratorius	North America	United States	Alaska	Galen et al 2018
57	SEIAUR01	Strigiformes	Strigidae	Megascops kennicottii	North America	United States	California	Ishak et al 2008
58	SEIAUR01	Strigiformes	Strigidae	Strix varia	North America	United States	Wisconsin	Ishak et al 2008
59	SEIAUR01	Strigiformes	Tytonidae	Tyto alba	North America	United States	California	Ishak et al 2008
60	SEIAUR01	Passeriformes	Icteridae	Quiscalus mexicanus	North America	Mexico	San Luis Potosí	Alvarez-Mendizabal et al. 2021
61	SEIAUR01	Passeriformes	Icteridae	Quiscalus mexicanus	North America	Mexico	San Luis Potosí	Alvarez-Mendizabal et al. 2021
62	SEIAUR01	Passeriformes	Icteridae	Quiscalus mexicanus	North America	Mexico	Xalapa	In prenss

## Sheet: MOLATE01
Table S3B. Avian species where MOLATE01 lineage has been reported in GenBank (Benson 2012) and/or MalAvi (Bensch et al. 2009) databases. References available at MalAvi. Bird species of the Icteridae family infected with the lineages found in this study are highlight in blue and bird species from Arizona in yellow.
	Lineage Name	Avian Order	Avian Family	Avian Species	Continent	Country	Locality	Reference (at MalAvi)
1	MOLATE01	Passeriformes	Fringillidae	Haemorhous mexicanus	North America	Mexico	San Luis Potosi	Reinoso-Pérez et al 2016
2	MOLATE01	Passeriformes	Fringillidae	Haemorhous mexicanus	North America	United States	Unknown	Beadell et al 2006
3	MOLATE01	Passeriformes	Fringillidae	Haemorhous mexicanus	North America	United States	California	Kimura et al 2006
4	MOLATE01	Passeriformes	Fringillidae	Haemorhous mexicanus	North America	United States	California	Walther et al 2016a
5	MOLATE01	Passeriformes	Fringillidae	Haemorhous mexicanus	North America	United States	Idaho	Kimura et al 2006
6	MOLATE04	Passeriformes	Fringillidae	Haemorhous mexicanus	North America	Mexico	Mexico	doi: 10.1186/s13071-016-1569-3.
7	MOLATE01	Passeriformes	Fringillidae	Loxia curvirostra	North America	United States	New Mexico	Barrow et al unpubl
8	MOLATE01	Passeriformes	Passerellidae	Melozone fuscus	North America	Mexico	San Luis Potosi	Reinoso-Pérez et al 2016
9	MOLATE01	Passeriformes	Passerellidae	Pipilo maculatus	North America	United States	New Mexico	Barrow et al unpubl
10	MOLATE01	Passeriformes	Passerellidae	Spizella passerina	North America	United States	New Mexico	Barrow et al unpubl
11	MOLATE01	Passeriformes	Icteridae	Molothrus ater	North America	United States	Unknown	Beadell et al 2006
12	MOLATE01	Passeriformes	Paridae	Baeolophus ridgwayi	North America	United States	New Mexico	Marroquin-Flores unpub
13	MOLATE03	Passeriformes	Passerellidae	Melozone fusca	North America	Mexico	Mexico	doi: 10.1186/s13071-016-1569-3.
14	MOLATE02	Passeriformes	Thraupidae	Poospiza hispaniolensis	Surth America	Surth America	Peru	McNew,S.M. et al. (Direct Submission)
15	MOLATE01	Passeriformes	Turdidae	Sialia mexicana	North America	United States	New Mexico	Barrow et al unpubl
16	MOLATE01	Passeriformes	Turdidae	Sialia mexicana	North America	United States	New Mexico	Barrow et al unpubl

## Sheet: LAIRI01
Table S3C. Avian species where LAIRI01 lineage has been reported in GenBank (Benson 2012) and/or MalAvi (Bensch et al. 2009) databases. References available at MalAvi. Bird species of the Icteridae family infected with the lineages found in this study are highlight in blue and bird species from Arizona in yellow.
	Lineage Name	Avian Order	Avian Family	Avian Species	Continent	Country	Locality	Reference (at MalAvi)
1	LAIRI01	Accipitriformes	Cathartidae	Gymnogyps californianus	North America	United States	Arizona	Pacheco et al 2020
2	LAIRI01	Anseriformes	Anatidae	Anas acuta	North America	United States	California	Ramey et al 2013
3	LAIRI01	Galliformes	Odontophoridae	Colinus virginianus	North America	United States	Arizona	Pacheco et al 2011
4	LAIRI01	Passeriformes	Troglodytidae	Thryomanes bewickii	North America	United States	New Mexico	Marroquin-Flores unpub
5	LAIRI01	Passeriformes	Troglodytidae	Thryomanes bewickii	North America	United States	New Mexico	Barrow et al unpubl
6	LAIRI01	Passeriformes	Troglodytidae	Troglodytes aedon	North America	United States	California	Walther et al 2016a
7	LAIRI01	Passeriformes	Corvidae	Aphelocoma californica	North America	United States	California	Walther et al 2016a
8	LAIRI01	Passeriformes	Corvidae	Aphelocoma woodhouseii	North America	United States	New Mexico	Barrow et al unpubl
9	LAIRI01	Passeriformes	Corvidae	Aphelocoma woodhouseii	North America	United States	New Mexico	Barrow et al unpubl
10	LAIRI01	Passeriformes	Corvidae	Corvus corax	North America	United States	Arizona	Pacheco et al 2011
11	LAIRI01	Passeriformes	Corvidae	Gymnorhinus cyanocephalus	North America	United States	New Mexico	Marroquin-Flores unpub
12	LAIRI01	Passeriformes	Passerellidae	Amphispiza bilineata	North America	Mexico	La Cardoncita	Ham-Dueñas et al 2017
13	LAIRI01	Passeriformes	Fringillidae	Carduelis psaltria	North America	United States	New Mexico	Marroquin-Flores unpub
14	LAIRI01	Passeriformes	Thraupidae	Geospiza fuliginosa	South America	Ecuador	Galapagos	Levin et al 2013
15	LAIRI01	Passeriformes	Fringillidae	Loxia curvirostra	North America	United States	New Mexico	Barrow et al unpubl
16	LAIRI01	Passeriformes	Passerellidae	Passerculus sandwichensis	North America	United States	Alaska	Oakgrove et al 2014
17	LAIRI01	Passeriformes	Hirundinidae	Tachycineta thalassina	North America	United States	New Mexico	Barrow et al unpubl
18	LAIRI01	Passeriformes	Icteridae	Dolichonyx oryzivorus	North America	United States	New Hampshire	Levin et al 2013
19	LAIRI01	Passeriformes	Icteridae	Molothrus ater	North America	United States	Nebraska	DOI: 10.1002/ece3.1894
20	LAIRI01	Passeriformes	Paridae	Baeolophus ridgwayi	North America	United States	New Mexico	Barrow et al unpubl
21	LAIRI01	Passeriformes	Paridae	Poecile gambeli	North America	United States	New Mexico	Barrow et al unpubl
22	LAIRI01	Passeriformes	Paridae	Poecile gambeli	North America	United States	New Mexico	Barrow et al unpubl
23	LAIRI01	Passeriformes	Paridae	Poecile gambeli	North America	United States	New Mexico	Barrow et al unpubl
24	LAIRI01	Passeriformes	Paridae	Poecile gambeli	North America	United States	New Mexico	Barrow et al unpubl
25	LAIRI01	Passeriformes	Parulidae	Setophaga coronata	North America	Canada	Alberta	Cozzarolo et al 2018
26	LAIRI01	Passeriformes	Parulidae	Setophaga coronata	North America	Canada	British Columbia	Cozzarolo et al 2018
27	LAIRI01	Passeriformes	Parulidae	Setophaga coronata	North America	United States	New Mexico	Williamson et al 2019
28	LAIRI01	Passeriformes	Parulidae	Setophaga coronata	North America	United States	New Mexico	Williamson et al 2019
29	LAIRI01	Passeriformes	Parulidae	Setophaga coronata	North America	United States	New Mexico	Barrow et al unpubl
30	LAIRI01	Passeriformes	Parulidae	Setophaga coronata	North America	United States	New Mexico	DOI: 10.1016/j.ijpara.2018.11.012
31	LAIRI01	Passeriformes	Parulidae	Setophaga coronata	North America	United States	New Mexico	DOI: 10.1016/j.ijpara.2018.11.012
32	LAIRI01	Passeriformes	Parulidae	Setophaga coronata	North America	United States	New Mexico	DOI: 10.1016/j.ijpara.2018.11.012
33	LAIRI01	Passeriformes	Parulidae	Setophaga coronata	North America	United States	New Mexico	DOI: 10.1016/j.ijpara.2018.11.012
34	LAIRI01	Passeriformes	Passerellidae	Kieneria fusca/Melozone fusca	North America	United States	New Mexico	Marroquin-Flores, R.A., et al. (Direct Submission)
35	LAIRI01	Passeriformes	Sturnidae	Lamprotornis iris	North America	United States	California	Schrenzel et al 2003
36	LAIRI01	Passeriformes	Turdidae	Catharus ustulatus	North America	United States	California	Dodge et al 2013
37	LAIRI01	Passeriformes	Turdidae	Sialia currucoides	North America	United States	New Mexico	Barrow et al unpubl
38	LAIRI01	Passeriformes	Turdidae	Sialia currucoides	North America	United States	New Mexico	Barrow et al unpubl
39	LAIRI01	Passeriformes	Turdidae	Sialia mexicana	North America	United States	New Mexico	Marroquin-Flores unpub
40	LAIRI01	Passeriformes	Turdidae	Sialia mexicana	North America	United States	New Mexico	Marroquin-Flores unpub
41	LAIRI01	Passeriformes	Turdidae	Sialia mexicana	North America	United States	New Mexico	Barrow et al unpubl
42	LAIRI01	Passeriformes	Turdidae	Sialia mexicana	North America	United States	New Mexico	Barrow et al unpubl
43	LAIRI01	Passeriformes	Turdidae	Turdus migratorius	North America	United States	New Mexico	Marroquin-Flores unpub
44	LAIRI01	Passeriformes	Turdidae	Turdus migratorius	North America	United States	New Mexico	Barrow et al unpubl
45	LAIRI01	Passeriformes	Turdidae	Turdus migratorius	North America	United States	New Mexico	Barrow et al unpubl
46	LAIRI01	Passeriformes	Tyrannidae	Tyrannus vociferans	North America	United States	New Mexico	Marroquin-Flores unpub
47	LAIRI01	Strigiformes	Strigidae	Strix varia	North America	United States	California	Ishak et al 2008
48	LAIRI01	Passeriformes	Icteridae	Quiscalus mexicanus	North America	Mexico	San Luis Potosí	Alvarez-Mendizabal et al. 2021

## Sheet: PHPAT01
Table S3D. Avian species where PHPAT01 lineage has been reported in GenBank (Benson 2012) and/or MalAvi (Bensch et al. 2009) databases. References available at MalAvi. Bird species of the Icteridae family infected with the lineages found in this study are highlight in blue and bird species from Arizona in yellow.
	Lineage Name	Avian Order	Avian Family	Avian Species	Continent	Country	Locality	Reference (at MalAvi)
1	PHPAT01	Passeriformes	Cardinalidae	Cardinalis cardinalis	North America	United States	Michigan	Smith et al 2018
2	PHPAT01	Columbiformes	Columbidae	Columbina minuta	South America	Brazil	Brazilian Caatinga biome	Khan,A.U. Direct Submission
3	PHPAT01	Passeriformes	Icteridae	Dolichonyx oryzivorus	North America	United States	New Hampshire	Levin et al 2013
4	PHPAT01	Passeriformes	Icteridae	Quiscalus quiscula	North America	United States	Michigan	Smith et al 2018
5	PHPAT01	Charadriiformes	Laridae	Larosterna inca	North America	United States	New York	Spottiswoode et al 2020
6	PHPAT01	Charadriiformes	Laridae	Rynchops niger	South America	Brazil	Amazonas	Roos et al 2015
7	PHPAT01	Passeriformes	Parulidae	Basileuterus flaveolus	South America	Brazil	Felixlandia	Lacorte et al 2013
8	PHPAT01	Passeriformes	Parulidae	Basileuterus leucoblepharus	South America	Brazil	Espinilho	Fecchio et al 2019b
9	PHPAT01	Passeriformes	Parulidae	Geothlypis trichas	North America	United States	Unknown	Pagenknopp et al 2008
10	PHPAT01	Passeriformes	Parulidae	Geothlypis trichas	North America	United States	Unknown	Pagenknopp et al 2008
11	PHPAT01	Passeriformes	Parulidae	Myiothlypis flaveolus	South America	Brazil	Mata Seca State Park	Ferreira et al 2017
12	PHPAT01	Passeriformes	Passerellidae	Ammodramus humeralis	South America	Brazil	Salto da Divisa	Lacorte et al 2013
13	PHPAT01	Sphenisciformes	Spheniscidae	Spheniscus magellanicus	South America	Brazil	Santa Catarina	Vanstreels et al 2015
14	PHPAT01	Sphenisciformes	Spheniscidae	Spheniscus magellanicus	South America	Brazil	Espirito Santo	Vanstreels et al 2019
15	PHPAT01	Strigiformes	Strigidae	Bubo virginianus	North America	United States	California	Ishak et al 2008
16	PHPAT01	Passeriformes	Thraupidae	Coryphospingus pileatus	South America	Brazil	Mata Seca State Park	Ferreira et al 2017
17	PHPAT01	Passeriformes	Thraupidae	Paroaria dominicana	South America	Brazil	Mata Seca State Park	Ferreira et al 2017
18	PHPAT01	Passeriformes	Thraupidae	Paroaria dominicana	South America	Brazil	Brazilian Caatinga biome	Khan,A.U. Direct Submission
19	PHPAT01	Passeriformes	Thraupidae	Phrygilus patagonicus	South America	Chile	Unknown	Merino et al 2008
20	PHPAT01	Passeriformes	Thraupidae	Thraupis cyanoptera	South America	Brazil	Sao Francisco de Paulo	Fecchio et al 2019b
21	PHPAT01	Passeriformes	Tyrannidae	Elaenia albiceps	South America	Brazil	Parque E. da Serra do Mar	Fecchio et al 2021
22	PHPAT01	Passeriformes	Tyrannidae	Elaenia chilensis	South America	Brazil	Brazilian Caatinga biome	Khan,A.U. Direct Submission
23	PHPAT01	Passeriformes	Tyrannidae	Myiarchus swainsoni	South America	Brazil	Brazilian Caatinga biome	Khan,A.U. Direct Submission
24	PHPAT01	Passeriformes	Tyrannidae	Myiarchus tyrannulus	South America	Brazil	Brazilian Caatinga biome	Khan,A.U. Direct Submission
25	PHPAT01	Passeriformes	Tyrannidae	Myiodynastes maculatus	South America	Brazil	Brazilian Caatinga biome	Khan,A.U. Direct Submission
26	PHPAT01	Passeriformes	Tyrannidae	Phaeomyias murina	South America	Brazil	Salto da Divisa	Lacorte et al 2013
27	PHPAT01	Passeriformes	Tyrannidae	Phaeomyias murina	South America	Brazil	Brasilandia de Minas	Lacorte et al 2013
28	PHPAT01	Passeriformes	Tyrannidae	Phaeomyias murina	South America	Brazil	Brazilian Caatinga biome	Khan,A.U. Direct Submission
29	PHPAT01	Passeriformes	Tyrannidae	Sayornis nigricans	South America	Peru	Huánuco	Marzal et al 2015
30	PHPAT01	Passeriformes	Thraupidae	Stilpnia cyanoptera	South America	Brazil	Sao Francisco de Paulo	Fecchio et al 2019b

## Sheet: ZEMAC01
Table S3E. Avian species where ZEMAC01 lineage has been reported in GenBank (Benson 2012) and/or MalAvi (Bensch et al. 2009) databases. References available at MalAvi. Bird species of the Icteridae family infected with the lineages found in this study are highlight in blue and bird species from Arizona in yellow.
	Lineage Name	Avian Order	Avian Family	Avian Species	Continent	Country	Locality	Reference (at MalAvi)
1	ZEMAC01	Falconiformes	Accipitridae	Aquila chrysaetos	North America	United States	Arizona	Pacheco et al 2011
2	ZEMAC01	Anseriformes	Anatidae	Anas discors	North America	United States	Texas	Ramey et al 2016
3	ZEMAC01	Columbiformes	Columbidae	Zenaida aurita	South America	Venezuela	Unknown	Santiago-Alarcon et al 2010
4	ZEMAC01	Columbiformes	Columbidae	Zenaida macroura	North America	United States	Unknown	Perkins & Schall 2002
5	ZEMAC01	Columbiformes	Columbidae	Zenaida macroura	North America	United States	Nebraska	Martinsen et al 2008
6	ZEMAC01	Columbiformes	Columbidae	Zenaida macroura	North America	United States	Nebraska	Beadell & Fleischer 2005
7	ZEMAC01	Passeriformes	Cotingidae	Phytotoma rara	South America	Argentina	Canadon Florido	Fecchio et al 2019b
8	ZEMAC01	Passeriformes	Estrildidae	Amandava amandava	Asia	India	Unknown	Ishtiaq et al 2007
9	ZEMAC01	Passeriformes	Fringillidae	Amphispiza bilineata	North America	Mexico	Guadalupe	Ham-Dueñas et al 2017
10	ZEMAC01	Passeriformes	Meliphagidae	Meliphaga notata	Oceania	Australia	Unknown	Beadell et al 2004
11	ZEMAC01	Cuculiformes	Cuculidae	Geococcyx californianus	North America	United States	Arizona	Pacheco et al 2011
12	ZEMAC01	Passeriformes	Passeridae	Passer domesticus	North America	United States	Missouri	Marzal et al 2011
13	ZEMAC01	Pelecaniformes	Phalacrocoracidae	Phalacrocorax brasilianus	South America	Chile	Chillan	Pedro et al 2019
14	ZEMAC01	Pelecaniformes	Phalacrocoracidae	Phalacrocorax brasilianus	South America	Chile	Chillan	Pedro et al 2019
15	ZEMAC01	Pelecaniformes	Phalacrocoracidae	Phalacrocorax brasilianus	South America	Chile	Chillan	Rodrigues et al 2019
16	ZEMAC01	Pelecaniformes	Phalacrocoracidae	Phalacrocorax brasilianus	South America	Chile	Chillan	Rodrigues et al 2019
17	ZEMAC01	Sphenisciformes	Spheniscidae	Spheniscus demersus	Africa	South Africa	Unknown	Beadell et al 2006
18	ZEMAC01	Passeriformes	Sturnidae	Sturnus tristis	India	India	Unknown	Ishtiaq et al 2007

## Sheet: SIAMEX01
Table S3F. Avian species where SIAMEX01 lineage has been reported in GenBank (Benson 2012) and/or MalAvi (Bensch et al. 2009) databases. References available at MalAvi. Bird species of the Icteridae family infected with the lineages found in this study are highlight in blue and bird species from Arizona in yellow.
	Lineage Name	Avian Order	Avian Family	Avian Species	Continent	Country	Locality	Reference (at MalAvi)
1	SIAMEX01	Passeriformes	Cardinalidae	Cardinalis cardinalis	North America	United States	Michigan	Smith et al 2018
2	SIAMEX01	Passeriformes	Cardinalidae	Pheucticus ludovicianus	North America	United States	Michigan	doi: 10.1007/s00436-017-5724-3
3	SIAMEX01	Passeriformes	Icteridae	Dolichonyx oryzivorus	North America	United States	Oregon	Levin et al 2013
4	SIAMEX01	Passeriformes	Icteridae	Psarocolius montezuma	North America	United States	Texas	Ferrell et al 2007
5	SIAMEX01	Passeriformes	Icteridae	Quiscalus quiscula	North America	United States	Michigan	Smith et al 2018
6	SIAMEX01	Passeriformes	Paridae	Baeolophus bicolor	North America	United States	Illinois	Fast,K.M., Walstrom,V.W. and Outlaw,D.C. unpubli
7	SIAMEX01	Passeriformes	Paridae	Baeolophus bicolor	North America	United States	Mississippi	Fast,K.M., Walstrom,V.W. and Outlaw,D.C. unpubli
8	SIAMEX01	Passeriformes	Parulidae	Geothlypis trichas	North America	United States	Unknown	Pagenkopp et al. 2008
9	SIAMEX01	Passeriformes	Parulidae	Setophaga coronata	North America	United States	Unknown	doi: 10.1016/j.ijpara.2018.11.012
10	SIAMEX01	Passeriformes	Parulidae	Setophaga dominica	North America	United States	East coast	doi: 10.1645/GE-1982.1
11	SIAMEX01	Passeriformes	Parulidae	Setophaga nigrescens	North America	United States	New Mexico	Marroquin-Flores eta al. unpubl
12	SIAMEX01	Passeriformes	Parulidae	Setophaga petechia	North America	United States	Michigan	doi: 10.1007/s00436-017-5724-4
13	SIAMEX01	Passeriformes	Passerellidae	Spizella passerina	North America	United States	New Mexico	Marroquin-Flores unpub
14	SIAMEX01	Passeriformes	Passerellidae	Spizella passerina	North America	United States	New Mexico	Barrow et al unpubl
15	SIAMEX01	Passeriformes	Passerellidae	Spizella passerina	North America	United States	New Mexico	Barrow et al unpubl
16	SIAMEX01	Passeriformes	Passerellidae	Spizella passerina	North America	United States	New Mexico	Barrow et al unpubl
17	SIAMEX01	Phoenicopteriformes	Phoenicopteridae	Phoeniconaias minor	North America	United States	Texas	Ferrell et al 2007
18	SIAMEX01	Passeriformes	Thraupidae	Sporophila angolensis	South America	Unknown	Unknown	McNew,S.M., Barrow,L.N. and Witt,C.C. unpubl
19	SIAMEX01	Apodiformes	Trochilidae	Amazilia amazilia	South America	Unknown	Andes	McNew,S.M., Barrow,L.N. and Witt,C.C. unpubl
20	SIAMEX01	Passeriformes	Turdidae	Sialia mexicana	North America	United States	New Mexico	Ricklefs & Fallon 2002
21	SIAMEX01	Passeriformes	Turdidae	Sialia sialis	North America	United States	Missouri	Ricklefs & Fallon 2002
22	SIAMEX01	Passeriformes	Tyrannidae	Elaenia albiceps	South America	Unknown	Andes	McNew,S.M., Barrow,L.N. and Witt,C.C. unpubl

## Sheet: Lineages of mexican grackles
Table S3G. Plasmodium species detected by nested PCR in Great-tailed Grackles (Quiscalus mexicanus) from Mexico.
Host	Parasite	MalAvi Lineage	Location	NCBI Codes
Quiscalus mexicanus	Plasmodium cathemerium	SEIAUR01	San Luis Potosí, Mexico	ON262937
Quiscalus mexicanus	Plasmodium cathemerium	SEIAUR01	San Luis Potosí, Mexico	ON262938
Quiscalus mexicanus	Plasmodium cathemerium	SEIAUR01	Xalapa, Mexico	ON262939
Quiscalus mexicanus	Plasmodium homopolare	LAIRI01	San Luis Potosí, Mexico	ON262940
Quiscalus mexicanus	Plasmodium homopolare	BAEBIC02	Veracruz, Mexico	ON262941
Quiscalus mexicanus	Plasmodium nucleophilum	DENPET03	Veracruz, Mexico	ON262942
Quiscalus mexicanus	Plasmodium sp.	QUIMEX02	Veracruz, Mexico	ON262943
Location	Positives for Plasmodium sp.	%
San Luis Potosí, Mexico	3/3	100
Xalapa, Mexico	3/6	50
Veracruz, Mexico	3/5	60
	9/14	64
